# Supplementary material for: A Novel Germline MUTYH Mutation (p.W156∗) in High-Grade Astrocytoma, IDH Mutant
Source: Hum Mutat. 2025 May 28;2025:4321571. doi: 10.1155/humu/4321571 (PMC12136872; doi:10.1155/humu/4321571)
Supplement: Supporting Information — Additional supporting information can be found online in the Supporting Information section. Summary of the Gene expression profiling of the patients. [file 4321571.f1.xlsx]

## Sheet: Sheet1
Table 1. Summary of the gene expression profiling of the patients.
Patient	Variation Type	Gene	Chromosome	MAF	Variants	VAF	Exon	Transcript ID	Transcript Functional Annotation	ACMG Classification for Germline Variants	Copy Number	Copy number Loss/Amplification	Forms of Gene Fusion
Case 1	germline mutation	MUTYH	chr1	/	c.467G>A(p.W156*)	0.5075	exon6	NM_001128425.1	stop gained	Pathogenic	/	/	/
Case 1	germline mutation	ERCC8	chr5	/	c.197G>A(p.G66D)	0.4605	exon3	NM_000082.3	missense variant	Uncertain significance	/	/	/
Case 1	germline mutation	FANCM	chr14	/	c.3308A>C(p.H1103P)	0.4942	exon14	NM_020937.3	missense variant	Uncertain significance	/	/	/
Case 1	germline mutation	KMT2A	chr11	/	c.10130A>G(p.D3377G)	0.4932	exon27	NM_001197104.1	missense variant	Uncertain significance	/	/	/
Case 1	somatic mutation (SNV/INDEL)	TP53	chr17	0.7624	c.417_443del(p.K139_D148delinsN)		exon5	NM_000546.5	disruptive inframe deletion	/	/	/	/
Case 1	somatic mutation (SNV/INDEL)	IDH1	chr2	0.3939	c.395G>A(p.R132H)	/	exon4	NM_005896.3	missense variant	/	/	/	/
Case 1	somatic mutation (SNV/INDEL)	ATRX	chrX	0.3813	c.4276C>T(p.R1426*)	/	exon14	NM_000489.4	stop gained	/	/	/	/
Case 1	somatic mutation (SNV/INDEL)	NOTCH1	chr9	0.0291	c.1331A>G(p.Y444C)	/	exon8	NM_017617.4	missense variant	/	/	/	/
Case 1	somatic mutation (CNV)	MET	chr7	/	/	/	/	/	/	/	3.5	Amplification	/
Case 1	somatic mutation (CNV)	MYC	chr8	/	/	/	/	/	/	/	4.1	Amplification	/
Case 2	germline mutation	MUTYH	chr1	/	c.467G>A(p.W156*)	0.4899	exon6	NM_001128425.1	stop gained	Pathogenic	/	/	/
Case 2	germline mutation	TSC1	chr9	/	c.1921C>T(p.P641S)	0.5289	exon15	NM_000368.4	missense variant	Uncertain significance	/	/	/
Case 2	germline mutation	XPA	chr9	/	c.289G>A(p.V97I)	0.5464	exon3	NM_000380.3	missense variant	Uncertain significance	/	/	/
Case 2	germline mutation	ATR	chr3	/	c.5899-8del(.)	0.4922	intron34	NM_001184.3	splice region variant&intron_variant	Uncertain significance	/	/	/
Case 2	germline mutation	GLI3	chr7	/	c.22T>C(p.S8P)	0.556	exon2	NM_000168.5	missense variant	Uncertain significance	/	/	/
Case 2	germline mutation	LZTR1	chr22	/	c.263+7G>A(.)	0.5469	intron2	NM_006767.3	splice region variant&intron variant	Uncertain significance	/	/	/
Case 2	somatic mutation (SNV/INDEL)	TP53	chr17	0.7139	c.517G>T(p.V173L)	/	exon5	NM_000546.5	missense variant	/	/	/	/
Case 2	somatic mutation (SNV/INDEL)	DICER1	chr14	0.6525	c.408G>T(p.E136D)	/	exon4	NM_177438.2	missense variant	/	/	/	/
Case 2	somatic mutation (SNV/INDEL)	CABLES1	chr18	0.4172	c.1028G>A(p.G343D)	/	exon4	NM_001100619.2	missense variant	/	/	/	/
Case 2	somatic mutation (SNV/INDEL)	BLM	chr15	0.4039	c.3584C>T(p.G343D)	/	exon19	NM_000057.3	missense variant	/	/	/	/
Case 2	somatic mutation (SNV/INDEL)	IDH1	chr2	0.3634	c.395C>T (p.R132L)	/	exon4	NM_005896.3	missense variant	/	/	/	/
Case 2	somatic mutation(SNV/INDEL)	PDGFRA	chr4	0.2824	c.1216A>G(p.T406A)	/	exon8	NM_006206.4	missense variant	/	/	/	/
Case 2	somatic mutation (SNV/INDEL)	ZC3H13	chr13	0.2777	c.1039C>T(p.P347S)	/	exon9	NM_015070.4	missense variant	/	/	/	/
Case 2	somatic mutation (SNV/INDEL)	PIK3C2G	chr12	0.1387	c.4014C>G(p.Y1338*)	/	exon30	NM_004570.5	stop gained	/	/	/	/
Case 2	somatic mutation(SNV/INDEL)	LATS2	chr13	0.1299	c.1174G>A(p.A392T)	/	exon4	NM_014572.2	missense variant	/	/	/	/
Case 2	somatic mutation (SNV/INDEL)	ERCC5	chr13	0.1166	c.2725C>T(p.P909S)	/	exon13	NM_000123.3	missense variant	/	/	/	/
Case 2	somatic mutation (SNV/INDEL)	ERCC5	chr13	0.1163	c.2879+5C>G(.)	/	intron13	NM_000123.3	splice region variant&intron variant	/	/	/	/
Case 2	somatic mutation (SNV/INDEL)	MET	chr7	0.0885	c.4144C>T(p.R1382*)	/	exon21	NM_000245.3	stop gained	/	/	/	/
Case 2	somatic mutation (SNV/INDEL)	JAK2	chr9	0.0826	c.2851A>G(p.I951V)	/	exon21	NM_004972.3	missense variant	/	/	/	/
Case 2	somatic mutation (CNV)	MTAP	chr9	/	/	/	/	/	/	/	1.6	Heterozygous loss	/
Case 2	somatic mutation (CNV)	CDKN2A	chr9	/	/	/	/	/	/	/	0.62	Homozygous loss	/
Case 2	somatic mutation (CNV)	CDKN2B	chr9	/	/	/	/	/	/	/	0.62	Homozygous loss	/
Case 2	somatic mutation (CNV)	PDGFRA	chr4	/	/	/	/	/	/	/	5.8	Amplification	/
Case 2	somatic mutation (CNV)	CDK6	chr7	/	/	/	/	/	/	/	3.2	Amplification	/
Case 2	somatic mutation (CNV)	MET	chr7	/	/	/	/	/	/	/	5.8	Amplification	/
Case 2	Gene Fusion	/	/	/	/	/	/	/	/	/	/	/	MIR6724-4(Intergenic)->BRCA2
